# Supplementary material for: Prospective Biomarkers of SARS-CoV-2 Vaccine Seroconversion in Patients with Haematological Malignancies
Source: Vaccines (Basel). 2026 Feb 25;14(3):201. doi: 10.3390/vaccines14030201 (PMC13030433; doi:10.3390/vaccines14030201)
Supplement: Supplementary file 1 [file vaccines-14-00201-s001.zip]

Archive with 1 entries (1 files):
- vaccines-4056185-supplementary.pdf
